# Supplementary material for: Carbon Dots-Based Fluorescence Assay for the Facile and Reliable Detection of Ag+ in Natural Water and Serum Samples
Source: Molecules. 2023 Feb 6;28(4):1566. doi: 10.3390/molecules28041566 (PMC9963176; doi:10.3390/molecules28041566)
Supplement: Supplementary file 1 [file molecules-28-01566-s001.zip]

Archive with 1 entries (1 files):
- molecules-2192495-supplementary.pdf
